# Supplementary material for: Diet and the Risk of Multiple Sclerosis: Evidence With UK Biobank Nested Case–Control Study and Mendelian Randomization Analysis
Source: Mol Nutr Food Res. 2025 Nov 21;69(24):e70313. doi: 10.1002/mnfr.70313 (PMC12700044; doi:10.1002/mnfr.70313)
Supplement: Supplementary file 1 — Supporting file 1: mnfr70313‐sup‐0001‐tablesS1‐S5.xlsx [file MNFR-69-e70313-s001.xlsx]

## Sheet: Description
Sheet1	Table S1 Association between diet and demographic factors
Sheet2	Table S2 Association between diet and the risk of multiple sclerosis through conditional logistic regression.
Sheet3	Table S3 Association between diet and the risk of multiple sclerosis through mendelian randomization.
Sheet4	Table S4 Association between diet and multiple sclerosis severity through mendelian randomization.
Sheet5	Table S5 Mediation analysis of the relationship between oily fish intake, bread intake, bread type and multiple sclerosis.

## Sheet: Sheet1
Table S1 Association between diet and demographic factors
	Age				Sex				Race				Assessment center(Scotland)				Assessment center(Wales)				Townsend deprivation index
Term	OR(95%CI)			P value	OR(95%CI)			P value	OR(95%CI)			P value	OR(95%CI)			P value	OR(95%CI)			P value	OR(95%CI)			P value
Cooked vegetable	1.275(1.148,1.417)			6.03887e-06	1.049(0.847,1.300)			0.660009	0.847(0.524,1.367)			0.495699	0.613(0.424,0.885)			0.00895286	0.812(0.511,1.289)			0.377363	1.023(0.920,1.136)			0.678501
Raw vegetable	1.079(0.964,1.207)			0.185118	1.647(1.301,2.084)			3.33256e-05	0.944(0.572,1.557)			0.820927	0.891(0.605,1.312)			0.558809	0.572(0.329,0.995)			0.0480035	1.139(1.019,1.272)			0.0217799
Fresh fruit	1.196(1.073,1.334)			0.00126187	1.523(1.216,1.909)			0.000251991	0.528(0.326,0.854)			0.00929298	1.159(0.806,1.666)			0.426761	0.771(0.469,1.266)			0.303692	0.983(0.881,1.096)			0.754495
Dried fruit	1.365(1.226,1.519)			1.23432e-08	1.755(1.412,2.181)			4.0616e-07	0.718(0.442,1.167)			0.181111	1.416(0.991,2.021)			0.0558195	0.978(0.616,1.551)			0.923594	1.052(0.946,1.170)			0.348241
Oily fish	1.343(1.207,1.495)			6.12229e-08	1.206(0.972,1.495)			0.0891375	0.993(0.614,1.605)			0.977455	1.290(0.902,1.846)			0.163163	0.920(0.582,1.454)			0.720193	1.016(0.913,1.129)			0.773175
Non-oily fish	1.159(1.038,1.296)			0.00895932	1.167(0.932,1.461)			0.178082	1.201(0.735,1.961)			0.464592	1.523(1.025,2.263)			0.0371573	0.800(0.502,1.273)			0.346442	1.003(0.898,1.121)			0.957518
Processed meat	0.917(0.822,1.022)			0.118791	0.387(0.308,0.487)			4.22426e-16	2.732(1.638,4.557)			0.000117752	0.795(0.553,1.142)			0.213781	0.657(0.411,1.049)			0.0784405	0.921(0.826,1.026)			0.136388
Poultry	0.908(0.787,1.048)			0.187145	0.809(0.600,1.090)			0.163382	1.246(0.694,2.236)			0.462248	1.140(0.683,1.900)			0.616445	1.412(0.692,2.882)			0.343322	0.803(0.701,0.920)			0.00160292
Beef	0.915(0.822,1.017)			0.0996373	0.732(0.590,0.909)			0.00477559	1.652(0.976,2.794)			0.0613281	2.423(1.680,3.494)			2.16405e-06	1.346(0.852,2.126)			0.202853	0.846(0.759,0.943)			0.00257423
Lamb	1.183(1.046,1.338)			0.00753061	0.751(0.586,0.963)			0.0237827	0.547(0.326,0.919)			0.0225209	0.726(0.460,1.146)			0.169075	1.136(0.670,1.925)			0.635192	0.979(0.864,1.109)			0.734019
Pork	0.946(0.838,1.067)			0.367377	0.602(0.473,0.767)			3.90654e-05	1.129(0.629,2.026)			0.684378	0.870(0.574,1.317)			0.509187	1.124(0.673,1.877)			0.654521	0.904(0.798,1.024)			0.113925
Cheese	0.916(0.802,1.046)			0.193249	0.650(0.491,0.860)			0.00258662	2.410(1.452,4.000)			0.000667486	1.200(0.742,1.942)			0.45765	0.692(0.406,1.178)			0.174678	0.909(0.798,1.034)			0.146426
Bread	1.064(0.955,1.185)			0.26217	0.337(0.270,0.419)			2.94151e-22	2.197(1.286,3.755)			0.00397868	0.846(0.587,1.219)			0.369539	1.026(0.639,1.646)			0.915765	1.027(0.921,1.145)			0.632065
Cereal	1.363(1.225,1.515)			1.13347e-08	0.988(0.797,1.225)			0.913659	1.320(0.797,2.184)			0.280861	1.210(0.849,1.725)			0.291866	1.017(0.641,1.614)			0.943195	0.877(0.787,0.976)			0.0158579
Tea	1.102(0.992,1.223)			0.0703318	1.095(0.883,1.357)			0.409337	1.507(0.914,2.486)			0.107917	0.790(0.551,1.133)			0.200102	0.987(0.623,1.562)			0.954012	1.020(0.918,1.133)			0.71726
Coffee	1.084(0.969,1.214)			0.160164	0.819(0.651,1.031)			0.0887008	1.883(1.028,3.452)			0.0405592	0.761(0.510,1.136)			0.181827	0.872(0.524,1.449)			0.596772	0.979(0.872,1.098)			0.712192
Water	0.868(0.781,0.964)			0.00830072	1.519(1.224,1.886)			0.000145978	0.541(0.327,0.895)			0.0166421	1.480(1.037,2.114)			0.0307903	0.921(0.580,1.463)			0.727697	1.151(1.035,1.280)			0.00954723
Salt added to food	0.924(0.831,1.028)			0.147704	0.866(0.697,1.075)			0.190683	0.644(0.400,1.038)			0.0708838	1.319(0.928,1.875)			0.123165	0.858(0.535,1.377)			0.52618	1.056(0.950,1.175)			0.3143

## Sheet: Sheet2
Table S2 Association between diet and the risk of multiple sclerosis through conditional logistic regression.
	Model 1				Model 2				Model 3
Term	OR(95%CI)			P value	OR(95%CI)			P value	OR(95%CI)			P value
Cooked vegetable	0.873(0.675,1.127)			0.29685	0.872(0.674,1.128)			0.297125	0.875(0.675,1.132)			0.309288
Raw vegetable	1.001(0.760,1.320)			0.992766	1.016(0.769,1.343)			0.908667	0.983(0.742,1.302)			0.904427
Fresh fruit	1.007(0.771,1.315)			0.959608	1.027(0.784,1.344)			0.848661	1.022(0.779,1.341)			0.873164
Dried fruit	0.811(0.626,1.051)			0.11331	0.823(0.634,1.068)			0.143023	0.839(0.646,1.089)			0.186934
Oily fish	0.682(0.528,0.880)			0.00324151	0.685(0.530,0.885)			0.00382992	0.680(0.525,0.880)			0.00342586
Non-oily fish	1.016(0.775,1.332)			0.910758	1.016(0.775,1.333)			0.906713	1.022(0.778,1.343)			0.874522
Processed meat	1.035(0.793,1.352)			0.800339	1.021(0.780,1.336)			0.881344	1.035(0.788,1.359)			0.806986
Poultry	1.046(0.735,1.489)			0.804117	1.029(0.721,1.469)			0.873911	1.055(0.737,1.510)			0.769089
Beef	0.887(0.684,1.150)			0.366003	0.871(0.670,1.132)			0.301296	0.853(0.655,1.111)			0.238352
Lamb	1.243(0.923,1.675)			0.152296	1.205(0.891,1.629)			0.225545	1.190(0.878,1.613)			0.262816
Pork	1.205(0.905,1.604)			0.202129	1.193(0.894,1.591)			0.230447	1.199(0.898,1.602)			0.218495
Cheese	1.147(0.817,1.611)			0.427509	1.172(0.833,1.650)			0.361623	1.191(0.844,1.681)			0.31884
Bread	0.706(0.542,0.919)			0.00976689	0.719(0.552,0.938)			0.0150561	0.720(0.551,0.940)			0.0157071
Cereal	0.915(0.706,1.187)			0.503044	0.934(0.719,1.213)			0.608429	0.968(0.743,1.260)			0.806613
Tea	1.082(0.837,1.398)			0.547236	1.079(0.834,1.396)			0.563172	1.069(0.824,1.387)			0.615357
Coffee	1.088(0.825,1.435)			0.550957	1.077(0.816,1.422)			0.598493	1.051(0.794,1.391)			0.729588
Water	0.881(0.679,1.142)			0.337827	0.880(0.677,1.143)			0.338305	0.885(0.679,1.152)			0.363713
Salt added to food	0.982(0.757,1.273)			0.888749	0.971(0.749,1.260)			0.827529	0.953(0.733,1.240)			0.721144
Model1: adjusted for age, sex(match),ethnicity and assess center
Model2: adjusted for age, sex(match),ethnicity, assess center, TDI, MET and BMI
Model3: adjusted for age, sex(match),ethnicity, assess center, TDI, MET, BMI, smoking and drinking status

## Sheet: Sheet3
Table S3 Association between diet and the risk of multiple sclerosis through mendelian randomization.
	Mendelian randomization				Heterogeneity analysis				Pleiotropy analysis
Term	Method	Beta	Se	P value	Method	Q	Q_df	Q_pval	egger_intercept	se	P value
Cooked vegetable	MR Egger	-20.908	37.042	0.581385	MR Egger	790.516	14	1.18069e-159	0.262314	0.381858	0.503341
	Weighted median	0.790913	0.700081	0.258583	Inverse variance weighted	817.162	15	1.83539e-164
	Inverse variance weighted	4.43977	3.18711	0.163608
	Simple mode	0.195153	0.999309	0.847788
	Weighted mode	0.327261	0.993828	0.746487
	MR PRESSO	1.40176	0.485012	0.0147018
Raw vegetable	MR Egger	-13.2057	3.44764	0.00183735	MR Egger	23.9649	14	0.0462708	0.123366	0.0373863	0.00526474
	Weighted median	-1.31868	0.778817	0.0904203	Inverse variance weighted	42.6036	15	0.000181374
	Inverse variance weighted	-2.02533	0.820854	0.0136122
	Simple mode	-1.10739	1.33162	0.418669
	Weighted mode	-1.14195	1.0872	0.310184
	MR PRESSO	-2.87758	0.626774	0.000505817
Fresh fruit	MR Egger	0.98781	1.39309	0.481779	MR Egger	81.4202	47	0.00136295	-0.0120316	0.0126262	0.345511
	Weighted median	-0.54942	0.451321	0.223467	Inverse variance weighted	82.9932	48	0.00128047
	Inverse variance weighted	-0.290349	0.375884	0.439852
	Simple mode	-1.07231	1.10288	0.335787
	Weighted mode	0.833689	0.846676	0.329728
	MR PRESSO	-0.217313	0.311875	0.489514
Dried fruit	MR Egger	-4.42287	2.86635	0.131569	MR Egger	196.795	36	4.75798e-24	0.051135	0.0336071	0.136856
	Weighted median	-0.427091	0.373362	0.252663	Inverse variance weighted	209.451	37	5.91516e-26
	Inverse variance weighted	-0.156637	0.605751	0.795958
	Simple mode	-0.688467	0.774924	0.380048
	Weighted mode	-0.378886	0.675143	0.578049
	MR PRESSO	-0.502601	0.297214	0.0997166
Oily fish	MR Egger	-3.11892	1.15059	0.00893814	MR Egger	140.109	55	2.29763e-09	0.0376806	0.0168041	0.0289906
	Weighted median	-0.519509	0.296448	0.0796969	Inverse variance weighted	152.918	56	6.23179e-11
	Inverse variance weighted	-0.614595	0.286431	0.0318971
	Simple mode	-0.22117	0.679617	0.746066
	Weighted mode	-0.598619	0.676787	0.380207
	MR PRESSO	-0.653799	0.241244	0.00908921
Non-oily fish	MR Egger	1.43445	4.46711	0.753648	MR Egger	59.8154	12	2.43913e-08	-0.0179088	0.0556141	0.752979
	Weighted median	0.989046	0.725901	0.173038	Inverse variance weighted	60.3323	13	4.58131e-08
	Inverse variance weighted	0.029593	0.926665	0.974524
	Simple mode	0.755028	1.35594	0.587101
	Weighted mode	2.04617	0.898758	0.0403672
	MR PRESSO	-0.153264	0.668942	0.823902
Processed meat	MR Egger	2.32371	2.42206	0.35007	MR Egger	29.4229	18	0.0434494	-0.0309597	0.0347279	0.384427
	Weighted median	-0.317881	0.432973	0.462838	Inverse variance weighted	30.722	19	0.043299
	Inverse variance weighted	0.189449	0.36538	0.60411
	Simple mode	-0.552603	0.822957	0.509994
	Weighted mode	-0.552603	0.762906	0.477682
	MR PRESSO	-0.0877319	0.341961	0.800431
Poultry	MR Egger	-16.6976	18.6431	0.404941	MR Egger	10.4212	6	0.108	0.179547	0.199944	0.403785
	Weighted median	-0.480736	0.786538	0.541063	Inverse variance weighted	11.8217	7	0.106575
	Inverse variance weighted	0.0301867	0.739224	0.967427
	Simple mode	-0.96219	1.40026	0.514101
	Weighted mode	-0.96219	1.3653	0.503736
	MR PRESSO	0.0301867	0.739224	0.968567
Beef	MR Egger	1.53972	4.90506	0.760748	MR Egger	22.602	9	0.0071547	-0.0249372	0.05985	0.686687
	Weighted median	-1.12331	0.672358	0.0947795	Inverse variance weighted	23.038	10	0.0106071
	Inverse variance weighted	-0.481646	0.693477	0.487345
	Simple mode	-1.28926	1.01171	0.23136
	Weighted mode	-1.47755	0.8271	0.104332
	MR PRESSO	-0.928146	0.531968	0.114991
Lamb	MR Egger	2.75218	2.29725	0.24214	MR Egger	48.9267	25	0.00288357	-0.0267381	0.0246063	0.287563
	Weighted median	0.42956	0.569338	0.450555	Inverse variance weighted	51.2375	26	0.00223079
	Inverse variance weighted	0.313321	0.491613	0.523909
	Simple mode	-1.35671	1.45182	0.358649
	Weighted mode	0.555175	1.22409	0.653921
	MR PRESSO	0.0451096	0.47516	0.925123
Pork	MR Egger	3.98968	4.17953	0.364727	MR Egger	15.5521	9	0.076845	-0.0180111	0.0424185	0.681095
	Weighted median	2.44252	0.841041	0.00368235	Inverse variance weighted	15.8636	10	0.103603
	Inverse variance weighted	2.24153	0.689401	0.00114833
	Simple mode	2.97405	1.40118	0.0597677
	Weighted mode	2.82516	1.31591	0.057362
	MR PRESSO	2.24153	0.689401	0.00869965
Cheese	MR Egger	-1.48558	0.973606	0.132776	MR Egger	98.7203	55	0.000271721	0.0253429	0.0157862	0.114136
	Weighted median	-0.187666	0.243106	0.440143	Inverse variance weighted	103.346	56	0.000121452
	Inverse variance weighted	0.038405	0.219234	0.86094
	Simple mode	-0.271204	0.482119	0.576003
	Weighted mode	-0.271204	0.407855	0.50881
	MR PRESSO	-0.055304	0.192573	0.77505
Bread	MR Egger	-3.46026	2.18415	0.124365	MR Egger	98.5269	28	8.76531e-10	0.051827	0.0308347	0.103926
	Weighted median	-0.38878	0.396013	0.32623	Inverse variance weighted	108.468	29	4.13713e-11
	Inverse variance weighted	0.129866	0.470382	0.782481
	Simple mode	-0.607879	0.674239	0.374709
	Weighted mode	-0.644195	0.575145	0.27188
	MR PRESSO	0.183153	0.348862	0.604031
Cereal	MR Egger	-3.13785	1.4076	0.0327227	MR Egger	70.1622	33	0.000172313	0.0353919	0.0200709	0.0871012
	Weighted median	-0.819678	0.39099	0.0360453	Inverse variance weighted	76.7731	34	3.77877e-05
	Inverse variance weighted	-0.732549	0.358025	0.0407483
	Simple mode	-0.187573	0.896432	0.835507
	Weighted mode	-0.907862	0.795426	0.261698
	MR PRESSO	-0.84998	0.340682	0.017778
Tea	MR Egger	0.0276697	0.618726	0.964577	MR Egger	68.3908	36	0.000898855	-0.00736683	0.0107333	0.496889
	Weighted median	-0.686901	0.281418	0.0146524	Inverse variance weighted	69.2858	37	0.00101589
	Inverse variance weighted	-0.364436	0.235885	0.122353
	Simple mode	-0.797	0.566267	0.167636
	Weighted mode	-0.751599	0.481428	0.126994
	MR PRESSO	-0.350416	0.206664	0.0988437
Coffee	MR Egger	0.306965	0.570831	0.594058	MR Egger	54.7707	36	0.023305	-0.00959696	0.00869042	0.276783
	Weighted median	0.239497	0.345179	0.487786	Inverse variance weighted	56.6261	37	0.0204478
	Inverse variance weighted	-0.25491	0.259554	0.326046
	Simple mode	-1.19099	0.817982	0.153823
	Weighted mode	0.520911	0.40809	0.209747
	MR PRESSO	-0.25491	0.259554	0.332425
Water	MR Egger	0.136578	1.2212	0.91159	MR Egger	106.136	35	4.33248e-09	-0.0055897	0.0170975	0.745667
	Weighted median	-0.274318	0.361726	0.448237	Inverse variance weighted	106.46	36	6.88629e-09
	Inverse variance weighted	-0.24217	0.381457	0.525524
	Simple mode	0.137318	0.724724	0.850783
	Weighted mode	-0.547422	0.507326	0.287749
	MR PRESSO	-0.321086	0.311652	0.310157
Salt added to food	MR Egger	0.783997	1.52573	0.608427	MR Egger	1011.08	106	1.52542e-147	-0.00444101	0.0207941	0.831292
	Weighted median	0.259105	0.204916	0.206069	Inverse variance weighted	1011.51	107	3.88995e-147
	Inverse variance weighted	0.470501	0.414299	0.256101
	Simple mode	0.377305	0.464804	0.418737
	Weighted mode	0.254995	0.365314	0.48668
	MR PRESSO	0.154626	0.140038	0.272092

## Sheet: Sheet4
Table S4 Association between diet and multiple sclerosis severity through mendelian randomization.
	Mendelian randomization				Heterogeneity analysis				Pleiotropy analysis
Term	Method	Beta	Se	P value	Method	Q	Q_df	Q_pval	egger_intercept	se	P value
Cooked vegetable	MR Egger	-2.95175	3.4684	0.407305	MR Egger	18.8362	16	0.277247	0.0321644	0.0354908	0.378237
	Weighted median	0.23031	0.416952	0.580699	Inverse variance weighted	19.8032	17	0.284421
	Inverse variance weighted	0.179117	0.306924	0.559497
	Simple mode	0.247112	0.715321	0.733989
	Weighted mode	0.182983	0.663414	0.786011
	MR PRESSO	0.179117	0.306924	0.56716
Raw vegetable	MR Egger	-0.0929921	1.35714	0.94599	MR Egger	16.316	22	0.799897	2.64e-05	0.0149364	0.998604
	Weighted median	-0.238868	0.375636	0.52484	Inverse variance weighted	16.316	23	0.841409
	Inverse variance weighted	-0.0906383	0.27188	0.738851
	Simple mode	-0.653918	0.713431	0.368873
	Weighted mode	-0.576946	0.678057	0.403607
	MR PRESSO	-0.0906383	0.228993	0.695891
Fresh fruit	MR Egger	-0.489382	0.841179	0.563091	MR Egger	82.059	55	0.0104639	0.00698201	0.00763797	0.364644
	Weighted median	0.129665	0.296651	0.662041	Inverse variance weighted	83.3058	56	0.0104095
	Inverse variance weighted	0.250024	0.230544	0.278145
	Simple mode	-0.0149695	0.625156	0.980981
	Weighted mode	0.114152	0.487198	0.815604
	MR PRESSO	0.250024	0.230544	0.282792
Dried fruit	MR Egger	0.325037	0.75848	0.670351	MR Egger	46.3549	44	0.375425	-0.00365165	0.00914021	0.691446
	Weighted median	0.0516053	0.239498	0.829399	Inverse variance weighted	46.523	45	0.409467
	Inverse variance weighted	0.0293871	0.164752	0.858431
	Simple mode	0.0973424	0.529623	0.855
	Weighted mode	0.0973424	0.486266	0.842239
	MR PRESSO	0.0293871	0.164752	0.859231
Oily fish	MR Egger	0.175187	0.43764	0.690105	MR Egger	62.7544	73	0.798232	-0.00385363	0.00647802	0.553765
	Weighted median	-0.0764834	0.153515	0.618333	Inverse variance weighted	63.1082	74	0.8127
	Inverse variance weighted	-0.0773444	0.106397	0.467264
	Simple mode	-0.0662287	0.323812	0.838502
	Weighted mode	-0.0264304	0.299485	0.929914
	MR PRESSO	-0.0773444	0.0982559	0.433694
Non-oily fish	MR Egger	0.573797	1.33073	0.673394	MR Egger	7.89565	13	0.850332	-0.0127709	0.0168595	0.462266
	Weighted median	0.0152017	0.372588	0.967455	Inverse variance weighted	8.46944	14	0.863465
	Inverse variance weighted	-0.410422	0.287436	0.153329
	Simple mode	0.0982497	0.637303	0.87968
	Weighted mode	0.127348	0.625817	0.84168
	MR PRESSO	-0.410422	0.223566	0.0877145
Processed meat	MR Egger	0.401846	0.939056	0.672521	MR Egger	25.2991	24	0.389657	-0.00915506	0.0138294	0.514278
	Weighted median	-0.1029	0.249523	0.680055	Inverse variance weighted	25.761	25	0.420437
	Inverse variance weighted	-0.208123	0.17917	0.245399
	Simple mode	-0.064224	0.517045	0.90214
	Weighted mode	-0.0522165	0.479978	0.914238
	MR PRESSO	-0.208123	0.17917	0.256369
Poultry	MR Egger	14.9936	9.90788	0.180968	MR Egger	5.12432	6	0.52797	-0.15816	0.106361	0.18757
	Weighted median	0.428343	0.521065	0.411048	Inverse variance weighted	7.33551	7	0.394802
	Inverse variance weighted	0.272694	0.412264	0.50832
	Simple mode	0.352077	0.905299	0.708904
	Weighted mode	0.367122	0.863372	0.683443
	MR PRESSO	0.272694	0.412264	0.529483
Beef	MR Egger	-0.0744071	1.4106	0.958678	MR Egger	11.0883	14	0.679087	0.00458518	0.0177199	0.799587
	Weighted median	0.228051	0.368421	0.535919	Inverse variance weighted	11.1552	15	0.741514
	Inverse variance weighted	0.283995	0.267115	0.287693
	Simple mode	0.344712	0.601468	0.575056
	Weighted mode	0.195193	0.571012	0.737216
	MR PRESSO	0.283995	0.230352	0.236595
Lamb	MR Egger	-1.96269	0.904389	0.0380396	MR Egger	30.3988	30	0.445371	0.0194025	0.00986335	0.0584764
	Weighted median	-0.143687	0.314757	0.648029	Inverse variance weighted	34.3198	31	0.311532
	Inverse variance weighted	-0.238977	0.233934	0.306992
	Simple mode	-0.0126808	0.63742	0.984256
	Weighted mode	-0.568922	0.574334	0.329561
	MR PRESSO	-0.238977	0.233934	0.314899
Pork	MR Egger	-3.62681	2.16084	0.119094	MR Egger	12.8121	12	0.382846	0.0363395	0.0224112	0.130876
	Weighted median	-0.187948	0.474374	0.691956	Inverse variance weighted	15.6192	13	0.270303
	Inverse variance weighted	-0.169601	0.37248	0.648872
	Simple mode	-0.226488	0.817979	0.78622
	Weighted mode	-0.0506002	0.782654	0.949435
	MR PRESSO	-0.169601	0.37248	0.656384
Cheese	MR Egger	0.32884	0.418095	0.434181	MR Egger	55.7952	71	0.907148	-0.00386879	0.00696505	0.580328
	Weighted median	0.0347384	0.13601	0.798406	Inverse variance weighted	56.1037	72	0.916263
	Inverse variance weighted	0.103149	0.098547	0.295237
	Simple mode	0.000278822	0.337201	0.999343
	Weighted mode	-0.0428572	0.302814	0.887846
	MR PRESSO	0.103149	0.0869907	0.239619
Bread	MR Egger	-0.405151	0.803693	0.617636	MR Egger	38.48	32	0.199576	0.010084	0.0112917	0.378499
	Weighted median	0.00794317	0.239348	0.973526	Inverse variance weighted	39.4391	33	0.204078
	Inverse variance weighted	0.295962	0.171434	0.0842773
	Simple mode	-0.126201	0.460846	0.78591
	Weighted mode	-0.199065	0.427168	0.64427
	MR PRESSO	0.295962	0.171434	0.0936297
Cereal	MR Egger	0.466592	0.645398	0.474135	MR Egger	26.9374	38	0.909857	-0.00895037	0.00921522	0.337561
	Weighted median	-0.126267	0.216574	0.559882	Inverse variance weighted	27.8808	39	0.907592
	Inverse variance weighted	-0.142799	0.151256	0.345124
	Simple mode	-0.0770338	0.460883	0.86812
	Weighted mode	-0.118347	0.384642	0.759963
	MR PRESSO	-0.142799	0.127888	0.271002
Tea	MR Egger	-0.121904	0.26072	0.642303	MR Egger	47.4372	46	0.413829	0.00292764	0.00462179	0.529582
	Weighted median	-0.0132566	0.164354	0.935713	Inverse variance weighted	47.851	47	0.438025
	Inverse variance weighted	0.0284137	0.107302	0.791163
	Simple mode	-0.0189689	0.329178	0.954291
	Weighted mode	-0.0692659	0.185856	0.711058
	MR PRESSO	0.0284137	0.107302	0.792321
Coffee	MR Egger	-0.233826	0.285271	0.417148	MR Egger	46.7957	41	0.246668	0.00533895	0.00470358	0.262933
	Weighted median	-0.055011	0.19651	0.779523	Inverse variance weighted	48.2662	42	0.234428
	Inverse variance weighted	0.0489195	0.13951	0.725849
	Simple mode	-0.27232	0.400398	0.500159
	Weighted mode	-0.109694	0.208608	0.601766
	MR PRESSO	0.0489195	0.13951	0.727601
Water	MR Egger	0.571702	0.389868	0.14965	MR Egger	44.0585	44	0.469165	-0.0107973	0.00576063	0.0675353
	Weighted median	-0.000653919	0.21999	0.997628	Inverse variance weighted	47.5762	45	0.368223
	Inverse variance weighted	-0.111661	0.141894	0.431319
	Simple mode	0.114175	0.440004	0.796444
	Weighted mode	0.114175	0.294515	0.700087
	MR PRESSO	-0.111661	0.141894	0.435444
Salt added to food	MR Egger	0.282436	0.309777	0.363704	MR Egger	133.502	122	0.224589	-0.00289057	0.00430028	0.50274
	Weighted median	0.0612834	0.137474	0.655755	Inverse variance weighted	133.997	123	0.234694
	Inverse variance weighted	0.0832279	0.0899761	0.354966
	Simple mode	0.178844	0.32838	0.586998
	Weighted mode	0.0671069	0.264465	0.800116
	MR PRESSO	0.0832279	0.0899761	0.356777

## Sheet: Sheet5
Table S5 Mediation analysis of the relationship between oily fish intake, bread intake, bread type and multiple sclerosis.
Exposure	Mediator	Reduced model1						Full model2						Difference model3						Confounding ratio4	Confounding percentage5	Rescaling factor6
		Coefficient	Standard Error	z-statistic	P>|z|	[95% Confidence Interval]		Coefficient	Standard Error	z-statistic	P>|z|	[95% Confidence Interval]		Coefficient	Standard Error	z-statistic	P>|z|	[95% Confidence Interval]
Oilyfish intake	Vitamin D	-0.393287	0.134424	-2.93	0.003	-0.656753	-0.12982	-0.305032	0.134975	-2.26	0.024	-0.569578	-0.0404847	-0.088255	0.0272449	-3.24	0.001	-0.141654	-0.0348559	1.28933	22.44	1.01865
Oilyfish intake	Lymphocyte count	-0.388443	0.132072	-2.94	0.003	-0.647299	-0.129587	-0.388566	0.132074	-2.94	0.003	-0.647426	-0.129705	0.0001226	0.0039304	0.03	0.975	-0.0075809	0.0078261	0.999685	-0.03	1.0061
Oilyfish intake	Monocyte count	-0.388627	0.132183	-2.94	0.003	-0.647701	-0.129552	-0.381815	0.13221	-2.89	0.004	-0.640942	-0.122689	-0.0068112	0.0074537	-0.91	0.361	-0.0214201	0.0077978	1.01784	1.75	1.00658
Oilyfish intake	Platelet count	-0.384912	0.131976	-2.92	0.004	-0.64358	-0.126244	-0.378203	0.132425	-2.86	0.004	-0.637752	-0.118654	-0.0067091	0.0098223	-0.68	0.495	-0.0259605	0.0125422	1.01774	1.74	0.996958
Oilyfish intake	Neutrophil count	-0.379046	0.13263	-2.86	0.004	-0.638995	-0.119096	-0.352872	0.133072	-2.65	0.008	-0.613689	-0.0920552	-0.0261738	0.0131325	-1.99	0.046	-0.0519129	-0.0004346	1.07417	6.91	0.981764
Oilyfish intake	NLR	-0.384584	0.13226	-2.91	0.004	-0.643809	-0.125359	-0.374982	0.132337	-2.83	0.005	-0.634358	-0.115606	-0.009602	0.0080086	-1.2	0.231	-0.0252986	0.0060946	1.02561	2.5	0.996109
Oilyfish intake	PLR	-0.38562	0.131933	-2.92	0.003	-0.644204	-0.127036	-0.3845	0.132019	-2.91	0.004	-0.643252	-0.125748	-0.00112	0.0038097	-0.29	0.769	-0.0085869	0.006347	1.00291	0.29	0.998792
Oilyfish intake	SII	-0.385122	0.132262	-2.91	0.004	-0.64435	-0.125894	-0.371229	0.132422	-2.8	0.005	-0.630771	-0.111686	-0.0138934	0.009435	-1.47	0.141	-0.0323856	0.0045988	1.03743	3.61	0.997502
Oilyfish intake	LMR	-0.386347	0.132018	-2.93	0.003	-0.645098	-0.127596	-0.386309	0.132018	-2.93	0.003	-0.645061	-0.127559	-3.75e-05	0.004224	-0.01	0.993	-0.0083164	0.0082414	1.0001	0.01	1.00067
Bread intake	Lymphocyte count	-0.331602	0.136413	-2.43	0.015	-0.598968	-0.0642364	-0.327466	0.136396	-2.4	0.016	-0.594798	-0.0601341	-0.004136	0.0053045	-0.78	0.436	-0.0145326	0.0062606	1.01263	1.25	1.00732
Bread intake	Monocyte count	-0.31746	0.136559	-2.32	0.02	-0.58511	-0.04981	-0.328793	0.13619	-2.41	0.016	-0.59572	-0.0618663	0.011333	0.0106308	1.07	0.286	-0.009503	0.0321689	0.965532	-3.57	0.964357
Bread intake	Platelet count	-0.335072	0.136437	-2.46	0.014	-0.602484	-0.0676607	-0.328916	0.136286	-2.41	0.016	-0.596032	-0.0617997	-0.0061562	0.0072537	-0.85	0.396	-0.0203731	0.0080607	1.01872	1.84	1.01786
Bread intake	Neutrophil count	-0.332546	0.136928	-2.43	0.015	-0.60092	-0.0641719	-0.33135	0.136924	-2.42	0.016	-0.599717	-0.0629833	-0.001196	0.0102716	-0.12	0.907	-0.0213281	0.018936	1.00361	0.36	1.01018
Bread intake	NLR	-0.329137	0.136555	-2.41	0.016	-0.59678	-0.0614931	-0.335081	0.136605	-2.45	0.014	-0.602822	-0.0673404	0.0059448	0.0074788	0.79	0.427	-0.0087134	0.0206029	0.982259	-1.81	0.999827
Bread intake	PLR	-0.330792	0.136302	-2.43	0.015	-0.597939	-0.0636447	-0.330892	0.136308	-2.43	0.015	-0.59805	-0.0637339	0.0001004	0.001672	0.06	0.952	-0.0031767	0.0033774	0.999697	-0.03	1.00485
Bread intake	SII	-0.337098	0.136599	-2.47	0.014	-0.604828	-0.0693681	-0.337906	0.136613	-2.47	0.013	-0.605663	-0.0701493	0.000808	0.0070607	0.11	0.909	-0.0130308	0.0146468	0.997609	-0.24	1.02401
Bread intake	LMR	-0.334498	0.136577	-2.45	0.014	-0.602184	-0.0668116	-0.322154	0.136612	-2.36	0.018	-0.589909	-0.0544002	-0.0123434	0.0101704	-1.21	0.225	-0.032277	0.0075902	1.03832	3.69	1.01611
Bread type	Lymphocyte count	-0.388549	0.137409	-2.83	0.005	-0.657866	-0.119233	-0.384584	0.137404	-2.8	0.005	-0.65389	-0.115278	-0.0039655	0.0053598	-0.74	0.459	-0.0144706	0.0065396	1.01031	1.02	1.00402
Bread type	Monocyte count	-0.391506	0.137534	-2.85	0.004	-0.661067	-0.121946	-0.384281	0.137449	-2.8	0.005	-0.653676	-0.114886	-0.0072258	0.0093095	-0.78	0.438	-0.0254721	0.0110206	1.0188	1.85	1.01166
Bread type	Platelet count	-0.385326	0.137256	-2.81	0.005	-0.654342	-0.116309	-0.383431	0.137308	-2.79	0.005	-0.65255	-0.114313	-0.001894	0.0037486	-0.51	0.613	-0.0092411	0.005453	1.00494	0.49	0.995685
Bread type	Neutrophil count	-0.381704	0.137843	-2.77	0.006	-0.651871	-0.111537	-0.358364	0.138167	-2.59	0.009	-0.629166	-0.0875615	-0.0233406	0.0127877	-1.83	0.068	-0.048404	0.0017228	1.06513	6.11	0.986327
Bread type	NLR	-0.384636	0.137187	-2.8	0.005	-0.653517	-0.115755	-0.38258	0.137187	-2.79	0.005	-0.651461	-0.113698	-0.0020566	0.0066648	-0.31	0.758	-0.0151192	0.0110061	1.00538	0.53	0.993903
Bread type	PLR	-0.385843	0.137172	-2.81	0.005	-0.654694	-0.116992	-0.387558	0.137161	-2.83	0.005	-0.656388	-0.118727	0.0017147	0.004247	0.4	0.686	-0.0066093	0.0100387	0.995576	-0.44	0.997022
Bread type	SII	-0.381701	0.137181	-2.78	0.005	-0.65057	-0.112831	-0.378644	0.137204	-2.76	0.006	-0.647559	-0.109729	-0.0030569	0.0067136	-0.46	0.649	-0.0162152	0.0101014	1.00807	0.8	0.986318
Bread type	LMR	-0.387417	0.137301	-2.82	0.005	-0.656522	-0.118312	-0.3834	0.137332	-2.79	0.005	-0.652566	-0.114234	-0.0040175	0.0050792	-0.79	0.429	-0.0139726	0.0059375	1.01048	1.04	1.00109
1Reduced model: refers to the model including the independent variable and covariates but excluding the mediator, to estimate the total effect.
2Full model: refers to the model including the independent variable, covariates, and mediator, to estimate the direct effect.
3Difference model: refers to the difference between the reduced and full models, representing the mediated effect.
4Confounding ratio4: ratio of total to direct effect;
5Confounding percentage: proportion of the total effect explained by the mediator(s);
6Rescaling factor: adjustment factor for rescaling in nonlinear models.
